# Supplementary material for: Long non-coding RNA HUMT hypomethylation promotes lymphangiogenesis and metastasis via activating FOXK1 transcription in triple-negative breast cancer
Source: J Hematol Oncol. 2020 Mar 5;13:17. doi: 10.1186/s13045-020-00852-y (PMC7059688; doi:10.1186/s13045-020-00852-y)
Supplement: Supplementary file 4 — Additional file 4: Figure S4. Pan-cancer analysis of TCGA datasets indicated a significant correlation between specific methylation probe signal and HUMT expression. [file 13045_2020_852_MOESM4_ESM.zip]

Archive with 4 entries (4 files):
- Fig S4-1.tif
- Fig S4-2.tif
- Fig S4-3.tif
- Fig S4-4.tif
