# Supplementary material for: Long non-coding RNA HUMT hypomethylation promotes lymphangiogenesis and metastasis via activating FOXK1 transcription in triple-negative breast cancer
Source: J Hematol Oncol. 2020 Mar 5;13:17. doi: 10.1186/s13045-020-00852-y (PMC7059688; doi:10.1186/s13045-020-00852-y)
Supplement: Supplementary file 7 — Additional file 7:. Figure S7. Kaplan-Meier analysis showed HUMT predicted a poorer OS and RFS outcomes in specific cancers using KM plotter tools. [file 13045_2020_852_MOESM7_ESM.zip]

Archive with 2 entries (2 files):
- Fig S7-1.tif
- Fig S7-2.tif
